# Supplementary material for: The intensities of canonical senescence biomarkers integrate the duration of cell-cycle withdrawal
Source: Nat Commun. 2023 Jul 27;14:4527. doi: 10.1038/s41467-023-40132-0 (PMC10374620; doi:10.1038/s41467-023-40132-0)
Supplement: Supplementary file 5 — Supplementary Data 1 [file 41467_2023_40132_MOESM5_ESM.xlsx]

## Sheet: Figure 1B
Figure 1B
	Samples	Replicates	Cell Numbers		Compared	pvalues
	UT	8	7078		N/A	N/A
	1d	8	18721		N/A	N/A
	2d	8	2404		N/A	N/A
	3d	8	2146		N/A	N/A
	4d	8	966		N/A	N/A
	6d	8	2097		N/A	N/A
	7d	8	1172		N/A	N/A
	8d	8	1933		N/A	N/A
	9d	8	1262		N/A	N/A

## Sheet: Figure 1E
Figure 1E
	Samples	Replicates	Cell Numbers		Compared	pvalues
	UT	32	1340		N/A	N/A
	Etop	30	741		N/A	N/A

## Sheet: Figure 2B
Figure 2B
	Samples	Replicates	Cell Numbers		Compared	pvalues
	UT	32	1650		N/A	N/A
	Etop	1	94		N/A	N/A

## Sheet: Figure 2C-D
Figure 2C-D
	Samples	Replicates	Cell Numbers		Compared	pvalues
	UT	8	1244		N/A	N/A
	Etop	8	5098		N/A	N/A

## Sheet: Figure 2E
Figure 2E
	Samples	Replicates	Cell Numbers		Compared	pvalues
	UT	30	151		UT vs Early	4.74e-19
	NC at End	30	40		Early vs Late	0.4712
	Cyc at End	30	106

## Sheet: Figure 3C, left
Figure 3C, left
	Samples	Replicates	Cell Numbers		Compared	pvalues
	Etop	84	4089		Bottom vs Middle	0.00087123
					Middle vs Top	0.0338

## Sheet: Figure 3C, right
Figure 3C, right
	Samples	Replicates	Cell Numbers		Compared	pvalues
	Bgal Neg	4	255		Low vs High	3.6737e-85
	Bgal Pos	4	60

## Sheet: Figure 3E
Figure 3E
	Samples	Replicates	Cell Numbers		Compared	pvalues
	UT	8	721		N/A	N/A
	Palbo	8	1609, 1617, 843, 477		N/A	N/A
	MEKi	8	510, 308, 156, 112		N/A	N/A
	CI	8	79984, 88746, 74263, 68257		N/A	N/A
	SS	8	26212, 17794, 3893, 689		N/A	N/A

## Sheet: Figure 3G
Figure 3G
	Samples	Replicates	Cell Numbers		Compared	pvalues
	UT	4	5898		UT vs Etop Bgal	<10E-330
	Etop	4	2146		UT vs Etop LAMP1	<10E-330

## Sheet: Figure 3H
Figure 3H
	Samples	Replicates	Cell Numbers		Compared	pvalues
	UT	4	5898		UT vs UT + CQ	<10E-330
	UT + CQ	4	5668		Etop vs Etop + CQ	2.1966e-271
	Etop	4	2146		UT vs Etop	2.8067e-63
	Etop + CQ	4	2067		UT vs Etop (CQ)	3.9501e-296

[truncated: 20 more sheets: Figure 3I, Figure 4C, Figure 4D, Figure 5, Figure 6A, Figure 6C, Figure 7A, Figure 7B, Figure S1A, Figure S1B, Figure S1C, Figure S1D, Figure S1E, Figure S2B, Figure S4A-B, Figure S4C, Figure S6A-B, Figure S6C, Figure S7, Figure S8]
